# Supplementary material for: Type II alveolar cell MHCII improves respiratory viral disease outcomes while exhibiting limited antigen presentation
Source: Nat Commun. 2021 Jun 28;12:3993. doi: 10.1038/s41467-021-23619-6 (PMC8239023; doi:10.1038/s41467-021-23619-6)
Supplement: Supplementary file 4 — Source Data [file 41467_2021_23619_MOESM4_ESM.xlsx]

## Sheet: Figure 1d
Figure 1d
2^(-DCt)
	AT2 1	AT2 2	AT2 3	DC 1	DC 2	B6 fib
H2Aa/HPRT1	9.53036	6.71398	8.73667	103.59	73.4135	1.00417e-05
H2Ab/HPRT1	61.1603	49.3541	89.4658	903.749	630.356	3.0084e-05
Raw Ct values
biological sample:	AT2 1			AT2 2			AT2 3			DC 1			DC 2			B6 Fib
technical replicate:	1	2	3	1	2	3	1	2	3	1	2	3	1	2	3	1	2	3
H2Aa	23.8358	24.1805	24.051	25.5322	25.5726	25.7172	29.6613	29.7385	29.6281	26.7217	26.7738	26.5624	22.4188	22.3696	22.257	40	40	40
H2Ab	21.3156	21.3275	21.3783	22.6953	22.7497	22.7432	26.2739	26.3006	26.3848	23.6011	23.5588	23.5229	19.239	19.2582	19.2419	35.251	40	40
HPRT1	27.2985	27.1746	27.3518	28.2258	28.1389	28.6988	32.8003	32.7623	32.8465	33.1492	33.4611	33.5318	28.3614	28.4641	28.8138	23.3536	23.4787	23.3567

## Sheet: Figure 1f
Figure 1f
biological sample	AT2s	CD103+ DC	EC
WT 1	118.711	89.8587	60.5531
WT 2	95.7041	100.398	110.62
WT 3	85.5845	109.743	135.925
WT 4	98.2745	124.117	92.6195
WT 5	100.688	102.16	71.4553
MHCII-/- 1	1.12721	0.326729	1.16499
MHCII-/- 2	1.81516	0.134214	13.6175
MHCII-/- 3	1.70493	0.132577	10.6653
MHCII-/- 4	1.84456	0.216597	10.2495
MHCII-/- 5	2.07017	0.0473568	27.0478
Ciita-/- 1	3.05723	0.270188	4.26034
Ciita-/- 2	2.99167	0.341072	5.04285
Ciita-/- 3	2.21178	0.0735039	4.21231
Ciita-/- 4	2.14693	0.0296956	6.43737
Ciita-/- 5	2.36424	0.0767381	5.3673
Ciita pIV-/- 1	2.10468	81.3479	2.07109
Ciita pIV-/- 2	2.36389	66.0439	2.51917
Ciita pIV-/- 3	4.61387	127.185	7.026
Ciita pIV-/- 4	3.35973	116.57	10.298
Ciita pIV-/- 5	3.83827	104.269	9.24628

## Sheet: Figure 1g
Figure 1g
biological sample	AT2s	CD103+ DC	EC
WT 1	105.575	102.64	98.5012
WT 2	94.4251	97.36	101.499
WT 3	99.9385	103.844	112.014
WT 4	78.8832	95.5172	53.3149
WT 5	121.178	100.639	134.672
MHCII-/- 1	1.36793	0.0214724	0.839103
MHCII-/- 2	2.04343	0.103259	7.49343
MHCII-/- 3	2.2249	0.0860493	7.28893
MHCII-/- 4	2.16648	0.047733	7.14286
MHCII-/- 5	2.28456	0.110728	12.343
Ifng-/- 1	86.0765	90.2649	9.50868
Ifng-/- 2	89.1041	107.864	11.6526
Ifng-/- 3	89.8499	106.778	9.73696
Ifng-/- 4	90.4681	109.414	11.1367
Ifng-/- 5	95.2471	97.5338	11.306
Ifngr1-/- 1	82.8281	111.916	29.2133
Ifngr1-/- 2	93.2148	107.57	31.9877
Ifngr1-/- 3	80.9549	109.743	27.5341
Ifngr1-/- 4	62.227	81.0091	6.8203
Ifngr1-/- 5	65.7948	169.195	20.0416
Stat1-/- 1	70.2618	51.1133	2.80045
Stat1-/- 2	68.0982	58.2275	1.39506
Stat1-/- 3	64.787	92.887	4.97899
Stat1-/- 4	103.34	112.514	17.8201
Stat1-/- 5	64.3462	87.2412	4.8726

## Sheet: Figure 2c
Figure 2c
2^(-DCt)
	AT2 1	AT2 2	AT2 3	DC 1	DC 2	B6 fib
H2Ma/HPRT1	9.67825	8.17333	13.3677	88.8179	92.3034	0.0159761
H2Mb/HPRT1	5.55821	4.95467	11.951	42.7016	39.357	0.0033538
Raw Ct values
biological sample:	AT2 1			AT2 2			AT2 3			DC 1			DC 2			B6 Fib
technical replicate:	1	2	3	1	2	3	1	2	3	1	2	3	1	2	3	1	2	3
H2Ma	24.238	24.3113	24.2547	25.6099	25.6112	25.7732	29.7195	29.2794	29.6796	27.0007	27.1257	26.6854	22.4402	22.4983	22.4544	29.4046	29.3365	29.8087
H2Mb	24.8981	25.1662	25.1402	26.3105	26.484	26.3663	29.3083	30.0652	29.7898	27.7896	28.3045	27.8873	23.7659	23.6631	23.6532	31.8342	31.6017	31.87
HPRT1	27.5437	27.4823	27.6024	28.7735	28.5478	28.7658	33.5515	33.221	33.128	33.1304	33.3717	33.728	29.1287	28.7421	29.107	23.5473	23.5176	23.5811

## Sheet: Figure 3b
Figure 3b
Uncropped images
Ab1-fl/fl
SPCDAb1
MHCII -/-

## Sheet: Figure 3c
Figure 3c
	Cell type
biological sample	AT2	Lung B cell	Alv Mac	CD103+ DC	Splenic B cell	CD8+ DC
SPC-Cre 1	97.5	98.6	99.3	100	98.7	94.5
SPC-Cre 2	98.3	98.7	99	100	98.7	92.8
SPC-Cre 3	95.4	98.6	99.2	100	98.8	95.5
SPC-Cre 4	98.8	98.6	99.5	99.9	99.1	93.1
Ab1-fl/fl 1	95.2	97.3	99.6	99.9	96.8	93
Ab1-fl/fl 2	95	98.3	99.6	99.9	99.1	94.8
Ab1-fl/fl 3	96.8	98.8	99.6	100	99.1	96.5
Ab1-fl/fl 4	95.1	98.9	99.6	99.9	spleen data not acquired
SPCDAb1 1	3.26	98.7	99.5	99.9	99	98.1
SPCDAb1 2	2.57	98	99.4	99.9	98	91.9
SPCDAb1 3	1.73	98.4	99.5	100	98.9	95.4
SPCDAb1 4	2.77	97.4	99	100	96.5	95.8

## Sheet: Figure 3d
Figure 3d
	Cell type
biological sample	AT2	Lung B cell	Alv Mac	CD103+ DC	Splenic B cell	CD8+ DC
SPC-Cre 1	135339	123850	29068	437000	129306	95806
SPC-Cre 2	222338	150813	30170	468000	149511	74596
SPC-Cre 3	163455	127231	27455	407000	126800	79618
SPC-Cre 4	171654	135850	37737	523000	124831	56539
Ab1-fl/fl 1	92147	32520	27919	138499	38011	45019
Ab1-fl/fl 2	161750	85931	26643	328269	93245	75169
Ab1-fl/fl 3	151886	88897	35816	297294	85325	84021
Ab1-fl/fl 4	161750	83382	28013	305654	spleen data not acquired
SPCDAb1 1	4275	102284	31213	363989	102731	108055
SPCDAb1 2	4217	44226	29865	176205	49219	41814
SPCDAb1 3	3994	97352	32520	323100	95435	72073
SPCDAb1 4	4515	37214	24691	154966	37735	49959

## Sheet: Figure 3e
Figure 3e
Uncropped images
Ab1-fl/fl
SPCDAb1

## Sheet: Figures 3f-i
Figures 3f-i
	Cell subset
biological sample	# CD4	# CD8	% CD44+ CD62L- of CD4	% CD44- CD62L+ of CD4	% CD44+ CD62L- of CD8	% CD44- CD62L+ of CD8	% Foxp3+ of CD4	% CD69+ CD11a+ of CD4	% CD69+ of CD8
Ab1-fl/fl 1	1046808	1156176	22.4	69.7	24.6	56.3	11.8	3.31	2.22
Ab1-fl/fl 2	1.36085e+06	1117116	22.7	69.8	22.6	60.9	12.9	4.2	2.88
Ab1-fl/fl 3	895244	831028	25.8	65.7	10.5	70.2	13.8	2.31	2.26
Ab1-fl/fl 4	666717	683302	32.6	58.2	19.3	62.6	13.8	5.79	2.75
Ab1-fl/fl 5	776142	734449	30.4	60.7	20.4	61.3	11	3.37	2.69
Ab1-fl/fl 6	772694	661932	24.4	68.5	19.3	64.8	13.9	5.23	4.89
Ab1-fl/fl 7	461733	487564	25	64.8	23.5	59.3	11.6	4.93	3.64
Ab1-fl/fl 8	580320	519480	21.8	68.7	15.9	62.8	10.6	3.89	3.8
Ab1-fl/fl 9	684518	828844	28.2	62.3	32.3	50.6	12.3	6.32	3.64
SPCDAb1 1	883584	751046	18.2	75.2	15	69.9	12.5	3.13	2.66
SPCDAb1 2	948888	794254	23.5	69.8	12.6	71.2	12	2.77	2.65
SPCDAb1 3	1014208	979763	21.6	71.2	21.4	65.3	11.7	2.99	2.39
SPCDAb1 4	917453	831442	22.3	70.6	10.9	72.6	11.3	4.27	2
SPCDAb1 5	1.53293e+06	1.25422e+06	25.1	68.1	12.9	70.9	12.8	5.92	4.23
SPCDAb1 6	898711	992606	27.9	63.8	29.5	50.3	11.2	4.21	3.28
SPCDAb1 7	832669	658984	17	76.8	13.4	72.3	11.1	2.23	2.32
SPCDAb1 8	842545	894613	22.1	70.6	20.5	61.4	14.3	3.93	3.17
SPCDAb1 9	1135640	908512	18.4	74.1	14.5	68.8	12.8	3.2	2.27
SPCDAb1 10	924223	1.11425e+06	25	66.6	26.2	54.2	13.6	4.69	3.36

## Sheet: Figure 4a
Figure 4a
		dpi
	mouse	0	5	6	7	8	9	10	11	12	13	14	15
expt 1	Ab1-fl/fl 1	100	91.1765	84.7059	78.2353	74.7059	73.5294	71.7647	73.5294	77.0588	85.2941	91.1765	93.5294
	Ab1-fl/fl 2	100	100	102.994	100	98.8024	97.006	92.8144	84.4311	86.2275	95.8084	99.4012	102.395
	Ab1-fl/fl 3	100	98.2456	98.2456	90.6433	84.7953	84.7953	94.7368	95.3216	100.585	100	101.17	101.754
	Ab1-fl/fl 4	100	97.0443	97.0443	90.6404	84.2365	81.7734	80.7882	89.1626	91.6256	99.0148	100	100.985
	Ab1-fl/fl 5	100	100.535	95.1872	88.7701	82.8877	78.6096	76.4706	83.9572	90.9091	98.3957	104.278	104.278
	Ab1-fl/fl 6	100	102.062	101.031	97.4227	91.7526	91.7526	96.3918	102.062	104.639	105.155	106.701	106.186
expt 2	Ab1-fl/fl 7	100	95.8333	95.8333	87.5	78.5714	74.4048	76.1905	82.7381	86.3095	95.2381	92.8571	94.0476
	Ab1-fl/fl 8	100	98.9247	100	90.8602	84.9462	84.9462	90.3226	100	101.613	103.226	103.226	102.151
	Ab1-fl/fl 9	100	97.4359	88.7179	79.4872	74.8718	70.7692	76.9231	85.641	88.7179	95.3846	95.3846	95.3846
	Ab1-fl/fl 10	100	97.0238	94.0476	83.9286	77.381	72.0238	73.2143	79.7619	82.7381	92.8571	95.2381	97.619
	Ab1-fl/fl 11	100	93.8326	89.8678	83.2599	79.2952	74.4493	76.652	82.8194	88.1057	93.3921	92.511	93.8326
	Ab1-fl/fl 12	100	92.1875	84.375	78.125	73.4375	70.8333	77.0833	91.1458	94.7917	100.521	98.4375	101.042
	Ab1-fl/fl 13	100	96.0674	90.4494	83.7079	76.4045	78.6517	82.5843	87.0787	95.5056	100	98.3146	98.8764
	Ab1-fl/fl 14	100	94.7867	91.4692	88.1517	86.2559	87.6777	91.4692	95.2607	95.7346	96.2085	93.3649	93.8389
	Ab1-fl/fl 15	100	95.288	90.0524	81.6754	75.3927	69.6335	73.2984	79.0576	86.911	91.623	93.1937	95.288
expt 3	Ab1-fl/fl 16	100	95.3488	91.1628	85.1163	80	73.4884	72.093	74.4186	79.0698	84.6512	88.3721	91.1628
	Ab1-fl/fl 17	100	98.1132	96.2264	90.566	83.0189	81.1321	86.3208	91.0377	95.7547	94.8113	94.3396	97.6415
	Ab1-fl/fl 18	100	89.8058	87.8641	81.5534	76.2136	71.3592	66.9903	64.0777	65.534	66.0194	69.9029	72.8155
	Ab1-fl/fl 19	100	92.4686	89.5397	82.0084	76.569	72.8033	71.5481	74.0586	78.6611	83.682	87.8661	89.5397
	Ab1-fl/fl 20	100	99.1304	97.3913	91.3043	84.7826	77.8261	74.7826	77.8261	83.0435	89.5652	92.1739	91.3043
	Ab1-fl/fl 21	100	94.0639	92.6941	89.9543	79.9087	76.2557	76.2557	80.3653	85.8447	90.411	92.2374	92.6941
	Ab1-fl/fl 22	100	101.382	100.461	95.3917	86.1751	80.6452	76.9585	77.8802	82.4885	91.2442	95.8525	96.7742
expt 4	Ab1-fl/fl 23	100	100	98.1735	91.7808	83.105	78.9954	87.6712	93.1507	98.6301	100.457	101.826	104.11
	Ab1-fl/fl 24	100	100.962	94.7115	87.0192	80.7692	75.4808	78.3654	81.7308	89.4231	96.1538	98.5577	100
	Ab1-fl/fl 25	100	100.478	93.3014	88.5167	80.3828	81.8182	87.0813	94.2584	97.1292	100.478	101.914	101.914
	Ab1-fl/fl 26	100	98.0198	93.0693	88.1188	80.198	76.7327	77.7228	80.198	84.6535	91.0891	95.0495	96.5347
	Ab1-fl/fl 27	100	100	94.6341	86.8293	86.8293	89.2683	95.122	101.463	99.5122	100	100.976	101.951
	Ab1-fl/fl 28	100	97.9798	88.3838	84.3434	78.2828	75.7576	72.7273	71.7172	75.2525	81.3131	89.899	92.9293
expt 5	Ab1-fl/fl 29	100	95.4545	95.9596	92.9293	86.8687	80.8081	79.798	81.3131	88.3838	93.9394	97.9798	96.4646
	Ab1-fl/fl 30	100	97.4093	95.3368	84.456	79.7927	76.1658	73.5751	69.9482	67.8756	74.6114	68.3938	66.8394
	Ab1-fl/fl 31	100	101.562	101.042	91.1458	89.5833	89.5833	95.8333	96.3542	97.9167	101.042	101.042	101.562
	Ab1-fl/fl 32	100	92.4419	86.6279	77.907	73.8372	70.3488	72.093	76.1628	81.3953	91.2791	87.2093	88.9535
	Ab1-fl/fl 33	100	97.3958	96.875	87.5	81.25	76.0417	74.4792	73.4375	76.0417	81.25	88.0208	91.1458
	Ab1-fl/fl 34	100	95.288	94.2408	83.7696	78.534	81.6754	86.3874	90.0524	93.1937	96.8586	99.4764	97.9058
	Ab1-fl/fl 35	100	102.116	97.3545	87.3016	82.5397	76.1905	79.3651	78.836	86.7725	91.0053	95.2381	96.2963
	Ab1-fl/fl 36	100	99.4764	97.3822	87.4346	86.3874	87.4346	93.7173	92.6702	96.3351	100	103.141	100.524
expt 6	Ab1-fl/fl 37	100	99.5098	94.1176	89.2157	80.3922	85.2941	85.7843	89.7059	94.6078	98.5294	98.5294	98.0392
	Ab1-fl/fl 38	100	98.8372	90.6977	87.2093	80.814	80.2326	81.3953	83.1395	88.3721	95.3488	94.186	96.5116
	Ab1-fl/fl 39	100	98.6547	92.3767	89.2377	81.1659	78.0269	73.991	75.7848	81.1659	90.583	94.6188	99.1031
	Ab1-fl/fl 40	100	100	92.5134	88.7701	81.8182	79.1444	74.3316	74.8663	78.6096	79.1444	82.8877	86.631
	Ab1-fl/fl 41	100	101.442	95.6731	90.3846	82.6923	78.3654	75	80.7692	86.5385	94.2308	97.1154	101.923
	Ab1-fl/fl 42	100	94.8864	89.7727	86.9318	83.5227	82.3864	89.7727	94.3182	96.0227	99.4318	101.136	101.136
	Ab1-fl/fl 43	100	98.3051	94.3503	90.3955	80.791	76.8362	75.7062	81.3559	92.0904	96.0452	98.8701	99.435
expt 1	SPCDAb1 1	100	92.0635	93.6508	84.6561	81.4815	75.1323	75.1323	84.127	88.8889	93.1217	100	99.4709
	SPCDAb1 2	100	88.764	83.1461	77.5281	75.2809
	SPCDAb1 3	100	95.8333	96.2963	90.2778	83.7963	78.7037	75.463	70.8333	67.5926	68.5185	71.2963	73.1481
	SPCDAb1 4	100	91.8478	89.1304	80.9783	76.6304	74.4565	71.7391	70.6522	68.4783	70.6522	72.8261	73.3696
	SPCDAb1 5	100	99	93	85	80	76.5	73.5	71.5	72.5	80	88	92
	SPCDAb1 6	100	99.4286	101.714	92.5714	85.1429	80	77.1429	76.5714	75.4286	80	85.7143	88.5714
	SPCDAb1 7	100	96.3731	95.8549	90.1554	82.3834	78.7565	81.3472	81.8653	88.601	92.228	98.4456	96.8912
expt 2	SPCDAb1 8	100	89.1892	83.7838	77.8378	72.4324	67.027	65.4054	65.9459	66.4865	71.3514	70.8108	71.3514
	SPCDAb1 9	100	98	95	92	84	79	74	70.5	71	77.5	80.5	84.5
	SPCDAb1 10	100	95.3846	94.8718	94.8718	87.1795	82.5641	84.1026	87.1795	91.7949	97.4359	95.3846	92.8205
	SPCDAb1 11	100	99.505	97.5248	93.5644	84.6535	81.1881	85.1485	90.5941	97.5248	100	97.0297	99.0099
	SPCDAb1 12	100	97.5369	94.5813	88.67	78.8177	78.8177	74.3842	73.8916	81.2808	85.7143	89.1626	91.133
	SPCDAb1 13	100	97.0297	89.604	90.5941	78.2178	77.7228	81.1881	88.1188	91.5842	94.0594	92.0792	91.5842
	SPCDAb1 14	100	97.9381	92.268	85.567	78.866	72.6804	73.7113	75.2577	76.8041	84.5361	89.1753	93.299
	SPCDAb1 15	100	93.4343	84.3434	78.7879	73.2323	67.6768	68.1818	68.1818	66.6667	69.1919	74.7475	76.7677
expt 3	SPCDAb1 16	100	93.5323	91.5423	83.5821	77.1144	73.1343	74.1294	77.6119	83.5821	91.0448	90.0498	93.0348
	SPCDAb1 17	100	93.3014	91.866	90.4306	82.2967	80.8612	85.6459	88.9952	90.9091	92.3445	91.3876	90.4306
	SPCDAb1 18	100	96.1538	95.7265	89.3162	80.7692	76.0684	72.6496	68.3761	66.6667	71.3675	76.0684	80.3419
	SPCDAb1 19	100	94.7368	93.5223	85.83	80.9717	75.7085	73.6842	78.1377	82.5911	85.83	90.2834	90.6883
	SPCDAb1 20	100	97.6077	97.1292	91.866	85.1675	82.7751	87.0813	92.3445	98.0861	97.1292	98.0861	96.1722
expt 4	SPCDAb1 21	100	99.0338	96.6184	89.8551	82.6087	77.2947	75.3623	74.3961	77.7778	85.5072	90.8213	96.6184
	SPCDAb1 22	100	97.0339	96.1864	88.1356	80.9322	78.3898	84.322	88.9831	93.2203	97.8814	97.4576	96.6102
	SPCDAb1 23	100	102.283	99.5434	98.6301	94.9772	93.6073	84.9315	78.9954	74.8858	71.6895	73.516	76.7123
	SPCDAb1 24	100	94.9772	93.1507	85.8447	78.5388	76.2557	79.9087	84.4749	90.411	94.9772	95.8904	95.4338
	SPCDAb1 25	100	90.2326	85.5814	80.4651	74.4186	70.6977	68.8372	66.9767	66.9767	72.5581	78.1395	83.2558
	SPCDAb1 26	100	97.9695	96.4467	87.8173	85.2792	89.3401	93.401	97.9695	101.015	100	101.523	100
	SPCDAb1 27	100	99.115	96.4602	87.6106	81.4159	77.4336	76.1062	76.1062	81.4159	85.8407	90.708	93.8053
	SPCDAb1 28	100	96.861	94.1704	86.5471	77.5785	75.3363	72.1973	76.2332	82.5112	87.8924	92.3767	94.6188
	SPCDAb1 29	100	98.4694	94.3878	92.3469	83.6735	80.6122	83.6735	89.2857	95.4082	97.449	99.4898	99.4898
	SPCDAb1 30	100	97.4619	91.3706	86.2944	80.7107	75.6345	72.0812	71.066	72.0812	72.0812	74.1117	76.1421
	SPCDAb1 31	100	93.4783	88.587	83.1522	78.2609	73.3696	72.2826	69.0217	69.0217	69.5652	70.1087	72.2826
	SPCDAb1 32	100	95.5224	91.0448	87.5622	81.0945	81.0945	84.0796	92.0398	99.005	100.498	102.985	102.488
expt 5	SPCDAb1 33	100	98.4211	97.3684	84.7368	80	81.0526	82.1053	90.5263	96.3158	96.8421	100	100
	SPCDAb1 34	100	96.7568	94.5946	85.9459	82.1622	77.8378	76.2162	71.8919	71.8919	77.8378	87.027	91.8919
	SPCDAb1 35	100	102.02	102.525	92.4242	86.3636	78.2828	76.2626	88.3838	92.9293	95.4545	98.9899	98.9899
	SPCDAb1 36	100	101.042	97.9167	86.9792	81.7708	75.5208	74.4792	78.125	85.4167	90.625	98.9583	98.9583
	SPCDAb1 37	100	100.513	98.9744	86.6667	83.0769	83.0769	87.1795	94.8718	97.4359	100.513	104.103	101.538
	SPCDAb1 38	100	102.105	101.053	86.8421	83.1579	77.3684	81.0526	86.3158	91.0526	100	103.158	100.526
	SPCDAb1 39	100	99.1071	94.1964	84.375	82.5893	80.3571	82.5893	79.9107	83.4821	87.9464	94.6429	94.1964
	SPCDAb1 40	100	102.924	100.585	94.152	86.5497	86.5497	92.3977	95.3216	98.8304	101.754	103.509	100.585
	SPCDAb1 41	100	102.03	100.508	94.9239	89.8477	82.2335	80.203	84.264	89.8477	98.4772	103.553	105.584
expt 6	SPCDAb1 42	100	98.6667	92	88	80	76	70.6667	66.6667	72.6667	76.6667	79.3333	82.6667
	SPCDAb1 43	100	101.685	95.5056	88.2022	80.8989	76.9663	70.7865	71.9101	80.3371	89.8876	90.4494	97.7528
	SPCDAb1 44	100	101.923	99.0385	94.7115	82.6923	88.9423	92.7885	98.5577	100.962	103.846	100.962	102.404
	SPCDAb1 45	100	98.2955	96.0227	92.6136	83.5227	89.7727	92.6136	96.0227	100	102.841	101.705	102.273
	SPCDAb1 46	100	101.036	93.2642	87.5648	80.3109	76.6839	73.5751	77.7202	82.9016	93.2642	95.3368	98.4456
	SPCDAb1 47	100	100	97.5	90	81.25	78.125	88.125	93.125	96.25	99.375	100	100
	SPCDAb1 48	100	100	94.4444	88.3333	80.5556	76.6667	72.2222	72.2222	77.7778	83.3333	90	92.7778
	SPCDAb1 49	100	98.9583	95.3125	93.75	84.375	81.7708	83.3333	87.5	94.7917	97.3958	100.521	102.083
	SPCDAb1 50	100	100	95.122	87.8049	80.4878	77.439	81.7073	89.0244	95.7317	100.61	103.049	101.22
	SPCDAb1 51	100	104.972	101.105	100.552	88.9503	83.4254	77.9006	82.8729	90.6077	98.3425	100	102.21
	SPCDAb1 52	100	93.1217	88.8889	82.0106	82.0106	86.7725	95.2381	95.2381	96.8254	99.4709	98.4127	97.8836
	SPCDAb1 53	100	95.9302	84.8837	80.814	74.4186	72.093	77.3256	81.9767	90.1163	95.3488	97.6744	100.581

[truncated: 23 more sheets: Figure 4b, Figure 4c, Figure 4d, Figure 4e, Figure 4f, Figure 5b, Figure 5c, Figure 5e, Figure 6c, Figure 6d, Figure 6e, Figure 6g, Figure 6h, Suppl Figure 3, Suppl Figure 5a, Suppl Figure 5b, Suppl Figure 5c, Suppl Figure 6a-g, Suppl Figure 6h-l, Suppl Figure 7 …]
